# Supplementary material for: Soloxolone N-3-(Dimethylamino)propylamide Suppresses Tumor Growth and Mitigates Doxorubicin-Induced Hepatotoxicity in RLS40 Lymphosarcoma-Bearing Mice
Source: Int J Mol Sci. 2025 Dec 10;26(24):11912. doi: 10.3390/ijms262411912 (PMC12732862; doi:10.3390/ijms262411912)
Supplement: Supplementary file 1 [file ijms-26-11912-s001.zip]

Archive with 1 entries (1 files):
- ijms-4002905-supplementary.pdf
